# Supplementary material for: Three-Dimensional Leaf Edge Reconstruction Combining Two- and Three-Dimensional Approaches
Source: Plant Phenomics. 2024 May 9;6:0181. doi: 10.34133/plantphenomics.0181 (PMC11079596; doi:10.34133/plantphenomics.0181)
Supplement: Supplementary 1 — Figs. S1 to S7 Movies S1 to S4 [file plantphenomics.0181.f1.zip]

Archive with 6 entries (6 files):
- Movie_S1.mp4
- Movie_S2.mp4
- Movie_S3.mp4
- Movie_S4.mp4
- supplementary_materials.pdf
- Table 1.xlsx
