# Supplementary material for: Three-Dimensional Leaf Edge Reconstruction Combining Two- and Three-Dimensional Approaches
Source: Plant Phenomics. 2024 May 9;6:0181. doi: 10.34133/plantphenomics.0181 (PMC11079596; doi:10.34133/plantphenomics.0181)
Supplement: Supplementary 1 — Figs. S1 to S7 Movies S1 to S4 [file plantphenomics.0181.f1.zip › Table 1.xlsx]

## Sheet: table1
	AP	AP50	AP75	APs	APm	APl
Enrei	30.7783	42.2793	33.0066	0.693069	8.06954	65.2214
Zairai 51-2	57.1912	71.6572	61.4826	0.187804	33.0931	83.8611
Aoakimame	45.0831	58.8723	48.2185	0.983976	30.6359	78.2701
Saga zairai	66.0566	81.7203	71.4013	2.16915	27.704	80.2467
Average	49.7773	63.6323	53.5272	1.0085	24.8756	76.8998
